# Supplementary material for: Antiviral Activity of Water–Alcoholic Extract of Cistus incanus L
Source: Int J Mol Sci. 2025 Jan 23;26(3):947. doi: 10.3390/ijms26030947 (PMC11817444; doi:10.3390/ijms26030947)
Supplement: Supplementary file 1 [file ijms-26-00947-s001.zip]

Archive with 1 entries (1 files):
- ijms-3425490-supplementary.pdf
